# Supplementary material for: Exercise-Induced Modulation of Angiotensin II Responses in Femoral Veins From 2-Kidney-1-Clip Hypertensive Rats
Source: Front Physiol. 2021 Apr 7;12:620438. doi: 10.3389/fphys.2021.620438 (PMC8058411; doi:10.3389/fphys.2021.620438)
Supplement: Supplementary file 1 [file Table_1.XLSX]

## Sheet: AUC
SALINE (Fig 2a)					Indomethacin (Fig 2b)					L-NAME (Fig 2c)					L-NAME + Insomethacin(Fig 2d)					L-NAME + Indomethacin + BQ-123 (Fig 2e)					L-NAME + Indomethacin + BQ-788 (Fig 27)					ET-1 (Fig 3)					PD-123319 (Fig 4)					Apocynin (Fig 5a)					Tiron (Fig 5b)
RS	ES	RT	ET		RS	ES	RT	ET		RS	ES	RT	ET		RS	ES	RT	ET		RS	ES	RT	ET		RS	ES	RT	ET		RS	ES	RT	ET		RS	ES	RT	ET		RS	ES	RT	ET		RS	ES	RT	ET
0.03663	0.2235	0.00325	0.3799		0.1346	0.1209	0	0.02608		0.3809	0.2964	0.0215	0		0.00445	0.02618	0.1378	0.03525		2.5e-05	0.1337	2.5e-05	0.01083		0.4466	0.6008	0.7051	0.1126		1.366	1.418	2.99	1.898		0.1365	0.6397	0.3534	0		0	0.1049	0	0		0	0	0	0
0	0	0.2982	0		0	0.02153	0.02305	0		0.2664	0.2566	0.3718	0		0.07803	0.5256	0.03355	0.133		0.1118	2.5e-05	0.04978	2.5e-05		1.352	0.6757	0.2755	0.6084		1.809	2.453	2.386	1.809		0.04538	0.344	0.6885	0.1651		0	0.0267	0	0		0	0	0	0
0.2782	0.04938	0.06623	0.0018		0.3261	0	0	0		1.464	0.1857	0.0981	0.0495		0.252	0.03245	0.1712	0.02588		0.1538	0.4931	0.8367	2.5e-05		0.7889	0.6138	0.7514	0.1809		1.597	2.079	3.01	2.617		0	0.8152	0.1769	0		0.2161	0	0	0		0.5134	0	0	0
0.1978	0	0.3237	0.0223		0	0.2509	0.5393	0		0.0182	0.09338	0.08843	0		0.2088	1.62	0	0		0.1445	0.3003	0.2572	0.1136		1.283	1.065	0.7606	0.3592		2.354	2.933	1.796	1.641		0	0.03815	0.0033	0		0.2433	0	0.203	0		0	0	0.02788	0
0	0.02525	0	0.1058		0.000875	0.0405	0	0.006625		0	0	0.01028	0.1965		0.1818	0.6089	0.8487	0.09832		0.4921	0.1154	0.1197	0.03263		0.1683	0.6018	0.7817	0.4407		2.804	2.357	2.704	3.383		0.02095	0.005425	0.1356	0		0.09068	0.00975	0.02295	0.1957		0.2774	0	0.4437	0
0	0	0.1165	0		0.0393	0.11	0	0.1152		0.4147	0.2826	0.0616	0.2372		0.6033	0	0.7725	0.1315		0.05478	0.4959	0.4594	0.03195		0.201	0.08573	0.04043	1.013							0.05478	0.6218	0	0.242			0.2665	0			0.0111	0	0
0.2829	0.1271	0	0		0.07898	0	0.1951	0.0297		0.3551	0.01098	0.01733	0.1211		0.1925	2.394	0.49	0.1992				0.07788	0.2895		1.394		0.9685	0.1166							0.00085	0.1251	0.0007				0					0
0.3514		0.2869	0		0.2157		0	0		0.3394	0.5396	0	0		0.4269	0.8922	0.2079	0.1537					0.1877				0.5113	0.4279							0.1309		0				0					0.2996
		0			0.06935		0	0		0.8126	0.05683	0.3291	0		0.1529	0	0.2917	0																			0.06848									0.03218
		0.0508					0			0.1887	0.006375	0	0		0	0.01683	0.133	0.08918
											0	0	0.1788			0.1994	0.3535	0.0714
																	0.1524	0
																	0.2611
																	0

## Sheet:  Rmax
SALINE (Fig 2a)					Indomethacin (Fig 2b)					L-NAME (Fig 2c)					L-NAME + Insomethacin(Fig 2d)					L-NAME + Indomethacin + BQ-123 (Fig 2e)					L-NAME + Indomethacin + BQ-788 (Fig 27)					ET-1 (Fig 3)					PD-123319 (Fig 4)					Apocynin (Fig 5a)					Tiron (Fig 5b)
RS	ES	RT	ET		RS	ES	RT	ET		RS	ES	RT	ET		RS	ES	RT	ET		RS	ES	RT	ET		RS	ES	RT	ET		RS	ES	RT	ET		RS	ES	RT	ET		RS	ES	RT	ET		RS	ES	RT	ET
0.0325	0.1397	0.0026	0.1448		0.0895	0.0371	0	0.0149		0.2337	0.1759	0.0172	0		0	0.0205	0.0561	0.0142		0	0.0764	0	0.0047		0.1849	0.2246	0.1993	0.0446		1.0504	1.146	2.35	1.4167		0.0512	0.2282	0.1432	0		0	0.0327	0	0		0	0	0	0
0	0	0.1769	0		0	0.0123	0.0222	0		0.0846	0.0838	0.1599	0		0.0237	0.1226	0.0264	0.0591		0.0491	0	0.0181	0		0.3694	0.1863	0.0897	0.1877		1.134	1.9489	1.48	1.134		0.023	0.1667	0.2366	0.0628		0	0.0066	0	0		0	0	0	0
0.107	0.0207	0.0287	0.0008		0.1263	0	0	0		0.4867	0.0778	0.0436	0.022		0.1063	0.0118	0.0696	0.0115		0.0424	0.1457	0.2107	0		0.2706	0.1685	0.2154	0.0703		1.5369	1.2587	2.2729	1.9058		0	0.4067	0.0693	0		0.0681	0	0	0		0.1283	0	0	0
0.0817	0	0.1266	0.012		0	0.1042	0.2195	0		0.0092	0.0415	0.0393	0		0.0835	0.5033	0	0		0.0557	0.1249	0.0834167	0.0505		0.4267	0.3789	0.2009	0.1485		1.3623	1.3774	1.3024	1.3349		0	0.0384	0	0		0.0835	0	0.0675	0		0	0	0.0089	0
0	0.0072	0	0.047		0.0005	0.018	0	0.0049		0	0	0.0045	0.0833		0.0765	0.2287	0.2959	0.0437		0.1788	0.0553	0.0502	0.0145		0.0856	0.2061	0.2667	0.1662		1.0967	1.7724	1.8421	1.7311		0.011	0.0031	0.0559	0		0.0403	0.003	0.0102	0.0845		0.0961	0	0.1501	0
0	0	0.0437	0		0.0168	0.0463	0	0.0512		0.1746	0.1138	0.0261	0.1055		0.2421	0	0.2938	0.0683		0.0313	0.2204	0.1769	0.0142		0.0925	0.0301	0.0177	0.3969							0.0285	0.1644	0	0.109			0.0801	0			0.0058	0	0
0.1023	0.0412	0	0		0.0351	0	0.0538	0.0132		0.121	0.0037	0.0077	0.0538		0.0923	0.5799	0.1863	0.0806				0.0445	0.1048		0.4298		0.3167	0.0395							0	0.0586	0.0004				0					0
0.1022		0.1087	0		0.09		0	0		0.1521	0.1542	0	0		0.1578	0.2057	0.0837	0.0525					0.0613				0.3043	0.2479							0.0573		0				0					0.1114
		0			0.0276		0	0		0.2801	0.0147	0.1269	0		0.0664	0	0.131	0																			0.032									0.0193
		0.0196					0			0.0619	0.0017	0	0		0	0.0033	0.0525	0.0269
											0	0	0.0414			0.0538	0.1546	0.0168
												0					0.0584	0
												0					0.0581
																	0

## Sheet: Western blotting
COX-1 (Fig 6a)					COX-2 (Fig 5b)
RS	ES	RT	ET		RS	ES	RT	ET
1.96405	1.40146	2.53624	1.51647		1.90354	0.423967	0.492655	0.424871
0.578552	2.06574	1.96522	1.20126		0.860858	0.627018	0.965115	0.663984
0.468161	0.868784	1.66974	0.779813		0.939018	1.02232	0.500781	0.476988
0.698742	0.743503	0.557956	1.15286		0.644463	0.742881	0.194871	0.810982
	0.631346	0.878567	0.944484		0.170296	0.725261	0.641012	0.810982
	0.463634	0.732117	1.91976		0.423147	0.358999	0.94346	0.809001
	0.399848	0.575888			0.139579
		1.28712
		1.6692

## Sheet: Blood pressure
PA (Fig 1a)
RS		ES		RS		ES
1 w Before	4 w After	1 w Before	4 w After	1 w Before	4 w After	1 w Before	4 w After
128	138	133	160	129	151	119	165
123	149	110	150	135	150	133	152
129	165	125	180	118	171	120	165
117	141	132	125	119	151	112	162
115	142	123	151	122	140	100	138
117	137	100	144	109	146	112	141
122	144	119	201	98	155	114	145
114	137	100	133	119	155	109	160
98	162	118	143	98	140	111	163
112	136	107	150	115	185	113	165
121	162	121	160	118	143	109	151
116	146	107	152	112	159	113	145
121	149	107	158	112	142	107	141
119	150	110	151	120	143	118	156
112	141	117	157	107	139	113	150
114	160	107	168	123	165	112	156
123	191	107	157	114	145	113	150
116	215	125	154	113	153	105	169
123	150	116	138	113	162	107	162
109	139	115	157	117	156	112	156
110	175	108	148	112	140	120	164
		117	162	124	164
